# Supplementary material for: Association between Organochlorine Pesticides and Vitamin D in Female Subjects
Source: Biomedicines. 2023 May 15;11(5):1451. doi: 10.3390/biomedicines11051451 (PMC10216102; doi:10.3390/biomedicines11051451)
Supplement: Supplementary file 1 [file biomedicines-11-01451-s001.zip]

Archive with 1 entries (1 files):
- biomedicines-2388073-supplementary.xlsx
