# Supplementary material for: Association between Organochlorine Pesticides and Vitamin D in Female Subjects
Source: Biomedicines. 2023 May 15;11(5):1451. doi: 10.3390/biomedicines11051451 (PMC10216102; doi:10.3390/biomedicines11051451)
Supplement: Supplementary file 1 [file biomedicines-11-01451-s001.zip › biomedicines-2388073-supplementary.xlsx]

## Sheet: Sheet1
Supplementary Table S1. OCP validation data.
	PeCB	α-HCH	HCB	β-HCH	Lindane	trans-Chlordane	cis-Chlordane	o,p′-DDE	p,p′-DDE	o,p′-DDD	p,p′-DDD+o,p′-DDT	p,p′-DDT	Mirex
Average Recovery (%)	97	95	94	93.4	92.8	92	92	105.8	94	100	93	81	86
RSD (%)	14.3	5.4	11.2	8.3	12.8	12	9	12.7	13.2	14.1	13.3	1	9.2
Min (%)	82	87	83	81	83	81	81	91	82	88	81	80	81
Max (%)	110	100	110	100	110	110	100	120	110	120	110	82	100
